# Supplementary material for: Deformation Behavior of Asymmetric Direct Laser Interference Patterning Structures on Hot-Dip Tinned Copper
Source: Materials (Basel). 2025 Nov 22;18(23):5278. doi: 10.3390/ma18235278 (PMC12693050; doi:10.3390/ma18235278)
Supplement: Supplementary file 1 [file materials-18-05278-s001.zip]

Archive with 1 entries (1 files):
- materials-3930920-supplementary.pdf
